# Supplementary material for: Artificial Intelligence in Pediatric Cardiology: Present Applications and Future Directions
Source: Pediatr Rep. 2026 May 25;18(3):70. doi: 10.3390/pediatric18030070 (PMC13306153; doi:10.3390/pediatric18030070)
Supplement: Supplementary file 1 [file pediatrrep-18-00070-s001.zip]

Archive with 1 entries (1 files):
- pediatrrep-4301755-supplementary.pdf
